# Supplementary material for: Nickel on Oxidatively Modified Carbon as a Promising Cost-Efficient Catalyst for Reduction of P-Nitrophenol
Source: Molecules. 2022 Sep 1;27(17):5637. doi: 10.3390/molecules27175637 (PMC9458120; doi:10.3390/molecules27175637)
Supplement: Supplementary file 1 [file molecules-27-05637-s001.zip]

Archive with 1 entries (1 files):
- molecules-1805956-supplementary.pdf
